# Supplementary material for: Estimation in meta‐analyses of mean difference and standardized mean difference
Source: Stat Med. 2019 Nov 11;39(2):171–91. doi: 10.1002/sim.8422 (PMC6916299; doi:10.1002/sim.8422)
Supplement: Supplementary file 1 — SIM_8422‐Supp‐0001.zip [file SIM-39-171-s001.zip]

Archive with 8 entries (8 files):
- MD_SMD_WebAppendix_A0_13Aug19.pdf
- MD_SMD_WebAppendix_B0.pdf
- MD_SMD_WebAppendix_C0.pdf
- MD_SMD_WebAppendix_D0.pdf
- MD_SMD_WebAppendix_E0.pdf
- MD_SMD_WebAppendix_F0.pdf
- MD_SMD_WebAppendix_G0.pdf
- MD_SMD_WebAppendix_H0.pdf
